# Supplementary material for: Dexamethasone and Dexamethasone Phosphate: Effect on DMPC Membrane Models
Source: Pharmaceutics. 2023 Mar 4;15(3):844. doi: 10.3390/pharmaceutics15030844 (PMC10053563; doi:10.3390/pharmaceutics15030844)
Supplement: Supplementary file 1 [file pharmaceutics-15-00844-s001.zip]

Archive with 1 entries (1 files):
- pharmaceutics-2135352-supplementary.pdf
